# Supplementary material for: Longitudinal Changes in Human Milk Minerals and Vitamins in the Chinese Population: A Scoping Review
Source: Nutrients. 2024 May 30;16(11):1710. doi: 10.3390/nu16111710 (PMC11174910; doi:10.3390/nu16111710)
Supplement: Supplementary file 1 [file nutrients-16-01710-s001.zip]

Archive with 1 entries (1 files):
- nutrients-2993327-supplementary.pdf
